# Supplementary material for: Targeted near-infrared imaging utilizing a cathepsin-activated fluorophore for the intraoperative detection of canine insulinoma
Source: PLoS One. 2026 Feb 23;21(2):e0343299. doi: 10.1371/journal.pone.0343299 (PMC12928447; doi:10.1371/journal.pone.0343299)
Supplement: Supplemental Data — (XLSX) [file pone.0343299.s004.xlsx]

## Sheet: ImageJ - triplicate
IN SITU
Dog Number	Gain setting for pancreatic image	Pancreatic mass: mean intensity 1	Pancreatic mass: min intensity 1	Pancreatic mass: max intensity 1	Pancreatic mass: StdDev 1	Pancreatic mass: mean intensity 2	Pancreatic mass: min intensity 2	Pancreatic mass: max intensity 2	Pancreatic mass: StdDev 2	Pancreatic mass: mean intensity 3	Pancreatic mass: min intensity 3	Pancreatic mass: max intensity 3	Pancreatic mass: StdDev 3	Pancreatic mass: mean intensity (avg of 3)	Pancreatic mass: mean SD (avg of 3)	Adjacent pancreas [same image]: mean intensity 1	Adjacent pancreas [same image]: min intensity 1	Adjacent pancreas [same image]: max intensity 1	Adjacent pancreas [same image]: StdDev 1	Adjacent pancreas [same image]: mean intensity 2	Adjacent pancreas [same image]: min intensity 2	Adjacent pancreas [same image]: max intensity 2	Adjacent pancreas [same image]: StdDev 2	Adjacent pancreas [same image]: mean intensity 3	Adjacent pancreas [same image]: min intensity 3	Adjacent pancreas [same image]: max intensity 3	Adjacent pancreas [same image]: StdDev 3	Adjacent pancreas [same image]: mean intensity (avg of 3)	Adjacent pancreas [same image]: mean SD (avg of 3)
1	0.1	176.473	109	187	10.34	177.875	127	187	8.903	176.994	121	187	9.829	177.114	9.69067	122.653	59	166	17.78	122.41	67	179	17.849	121.441	50	179	19.588	122.168	18.4057
2	0.23	147.711	103	174	11.794	145.625	90	174	13.832	147.069	103	174	12.926	146.802	12.8507	114.168	51	139	14.674	114.652	58	139	14.507	113.734	43	140	16.552	114.185	15.2443
3	0.34	158.366	113	186	16.3	156.062	110	186	18.012	157.986	113	186	17.086	157.471	17.1327	61.15	35	111	11.007	61.732	32	145	14.81	61.964	34	136	13.692	61.6153	13.1697
4	0.27	186.38	107	217	21.372	181.875	87	217	25.634	184.026	106	217	23.269	184.094	23.425	82.684	44	152	18.552	84.898	49	183	20.591	84.934	41	170	20.55	84.172	19.8977
5	0.49	114.086	58	140	16.865	114.122	57	140	18.169	110.714	53	140	18.937	112.974	17.9903	56.826	28	91	10.983	58.798	30	119	12.307	59.427	29	106	12.556	58.3503	11.9487
6	0.24	119.662	60	172	21.291	117.984	50	172	22.037	116.757	50	172	22.663	118.134	21.997	62.554	33	92	10.949	63.456	36	92	10.649	62.969	29	92	11.124	62.993	10.9073
Dog Number	Imaged tissue	Gain setting	Mean intensity 1	Min intensity 1	Max Intensity 1	StdDev 1	Mean intensity 2	Min intensity 2	Max intensity 2	StdDev 2	Mean intensity 3	Min intensity 3	Max intensity 3	StdDev 3	Mean intensity: avg of 3	Mean SD: avg of 3	Imaged tissue	Gain setting	Mean intensity 1	Min intensity 1	Max Intensity 1	StdDev 1	Mean intensity 2	Min intensity 2	Max intensity 2	StdDev 2	Mean intensity 3	Min intensity 3	Max intensity 3	StdDev 3	Mean intensity: avg of 3	Mean SD: avg of 3	Imaged tissue	Gain setting	Mean intensity 1	Min intensity 1	Max Intensity 1	StdDev 1	Mean intensity 2	Min intensity 2	Max intensity 2	StdDev 2	Mean intensity 3	Min intensity 3	Max intensity 3	StdDev 3	Mean intensity: avg of 3	Mean SD: avg of 3	Imaged tissue
1
2	Colonic LN	0.23	205.203	162	224	14.581	207.09	161	224	13.284	208.254	168	224	12.124	206.849	13.3297	Splenic LN	0.21	208.317	158	222	10.923	209.64	176	222	9.614	208.887	165	222	10.1	208.948	10.2123	Liver	0.11	146.375	48	207	23.868	145.322	31	207	24.89	144.985	47	207	25.11	145.561	24.6227
3	Liver	0.14	146.553	35	214	36.124	145.717	41	214	36.808	146.021	34	214	36.984	146.097	36.6387
4	Large mid pancreaticoduodenal LN	0.27	81.495	53	101	11.071	80.871	49	101	11.239	75.58	39	101	14.394	79.3153	12.2347	Small cranial pancreaticoduodenal LN	0.19	97.799	55	125	14.155	92.825	46	125	17.205	91.804	28	125	19.085	94.1427	16.815	Liver	0.13	75.24	32	108	12.745	73.587	25	108	13.594	74.042	30	108	13.365	74.2897	13.2347
5	Liver	0.24	208.867	69	225	25.452	213.24	79	225	19.857	213.029	94	225	19.177	211.712	21.4953
6	Liver nodule	0.04	139.727	135	146	2.296	139.655	135	146	2.242	138.579	130	146	3.071	139.32	2.53633	Adjacent grossly normal liver	0.04	104.893	38	146	21.323	104.536	48	134	19.249	104.42	45	134	20.134	104.616	20.2353	Omental nodule	0.24	8.052	3	15	2.293	8.36	3	18	2.603	8.327	3	15	2.44	8.24633	2.44533	Splenic LN
[truncated: 15 more columns]

## Sheet: ImageJ - ex vivo
EX VIVO (back table) - imaged together (single image) data
Dog Number	Gain setting for SINGLE image	Tissues included in single image	Pancreatic mass: mean intensity	Pancreatic mass: min intensity	Pancreatic mass: max intensity	Pancreatic mass: StdDev	Adjacent pancreas [same image]: mean intensity	Adjacent pancreas [same image]: min intensity	Adjacent pancreas [same image]: max intensity	Adjacent pancreas [same image]: StdDev	LN: which LN	LN: mean intensity	LN: min intensity	LN: max intensity	LN: StdDev	2nd LN: which LN	2nd LN: mean intensity	2nd LN: min intensity	2nd LN: max intensity	2nd LN: StdDev	Liver: what sample	Liver: mean intensity	Liver: min intensity	Liver: max intensity	Liver: StdDev
1
2
3
4	0.22	Pancreatic mass + adjacent pancreas excised, large mid pancreaticoduodenal LN, liver biopsies x 3	111.654	85	135	11.496	52.155	22	109	13.989	Large mid pancreaticoduodenal LN	64.412	25	120	21.557						1 punch biopsy	208.629	114	227	22.491
5	0.15	Pancreatic mass + adjacent pancreas excised, liver biopsy	95.108	31	131	18.783	56.088	18	94	11.352	N/A										1 biopsy	220.927	145	227	5.667
6	0.29	Pancreatic mass with associated LN (able to appreciate separate structure for LN) + splenic LN + liver	105.158	43	142	17.753	36.859	19	69	9.002	LN closely associated with pancreatic mass	109.939	45	163	26.444	Splenic LN	46.794	26	59	7.353	1 punch biopsy	210.282	124	226	20.269

## Sheet: IHC
Dog Number	Input Annotation Name	ATotal = Total Area (millimeter-squared)	Number of Weak Positive Pixels	Number of Positive Pixels	Number of Strong Positive Pixels	Number of Negative Pixels	Total Intensity of Negative Pixels	Total Number of Pixels	Average Intesity of Negative Pixels	Average Intesity of Positive Pixels	Average Intesity of All Pixels	Positivity = NPositive/NTotal
1	Normal tissue - Pancreas	1.23477	149778	571802	321634	15320452	3114999164	16363666	203.323	122.325	198.159	0.0637519
1	Tumor - Pancreas	1.14799	1835366	5326178	2786835	5265218	1083312289	15213597	205.749	128.507	155.239	0.653914
2	Normal tissue - Pancreas	1.21672	329263	953491	614049	14227685	2854627472	16124488	200.639	122.301	191.424	0.117635
2	Tumor - Pancreas	1.142	1569485	4653945	2780133	6130719	1217162818	15134282	198.535	125.368	155.007	0.594912
2	Lymph Node - Cortex	1.23288	214034	988031	1072045	14064561	2443443912	16338671	173.731	103.981	164.022	0.139186
2	Lymph Node - Medulla	1.14756	813238	2928626	4015756	7450308	1336937787	15207928	179.447	98.4178	138.114	0.510104
2	Lymph Node - Cortex	1.23928	131956	936981	1044808	14309776	2423511524	16423521	169.361	100.4	160.485	0.128702
2	Lymph Node - Medulla	1.2079	533552	2393459	2247134	10833502	1886332287	16007647	174.12	107.589	152.615	0.32323
2	Liver - Normal tissue - No tumor	1.11778	1014427	2731114	6015655	5052187	1085984501	14813383	214.953	79.5991	125.762	0.658944
3	Normal tissue - Pancreas	1.2326	137751	391360	236684	15569114	3306277389	16334909	212.361	123.732	208.206	0.0468809
3	Tumor - Pancreas	0.876115	718668	3134078	1721804	6036096	1259670571	11610646	208.69	123.446	167.762	0.480124
3	Normal tissue - Liver - No tumor	1.14816	1027473	2793309	2318164	9076681	1960943526	15215627	216.042	117.735	176.379	0.403463
3	Normal tissue - Pancreas	1.23328	124576	396785	335300	15487416	3277167584	16344077	211.602	113.108	206.439	0.0524142
3	Tumor - Pancreas	1.14069	1141450	3603776	3583023	6789042	1446586041	15117291	213.077	110.608	156.626	0.550909
3	Normal tissue - Pancreas	1.24207	129109	541698	376782	15413213	3038606105	16460802	197.143	116.091	191.985	0.0636414
3	Normal tissue - Pancreas	1.24118	166385	520573	400755	15361031	3216945198	16448744	209.422	116.057	203.248	0.0661274
3	Tumor - Pancreas	0.498445	374854	1160694	1324354	3745754	768788518	6605656	205.243	106.513	162.498	0.432947
4	Normal tissue - Pancreas	1.23369	322366	807621	549928	14669673	2990924763	16349588	203.885	122.989	195.573	0.10275
4	Tumor - Pancreas	1.19304	1110353	5282539	5455096	3962973	761083492	15810961	192.049	106.207	127.723	0.749353
4	Lymph Node - Tumor [minimal surrounding LN cortex, no medullary LN]	1.12686	1760542	6203184	3261314	3708698	708552120	14933738	191.051	126.444	142.489	0.751656
4	Normal tissue - Liver	1.1369	1122146	2397566	2194606	9352052	1965196382	15066370	210.135	116.484	174.616	0.379276
4	Tumor - liver	1.1584	1245468	4322819	4187484	5595557	1057921750	15351328	189.065	110.814	139.336	0.6355
4	Lymph Node - Cortex	1.234	401393	2676591	4619341	8653701	1265749927	16351026	146.267	88.237	118.949	0.471
4	Lymph Node - Medulla	1.212	543921	2896089	5557490	7060862	1175031673	16058362	166.415	82.426	119.356	0.56
5	Normal tissue - Pancreas	1.22663	277523	763393	545390	14669719	3067154962	16256025	209.081	120.879	200.474	0.0975827
5	Tumor - Pancreas	1.12054	1605578	2889739	1604032	8750709	1776182041	14850058	202.976	133.41	174.403	0.410729
5	Tumor - Pancreas	1.11781	1578936	3249374	1756964	8228497	1666263002	14813771	202.499	132.079	171.195	0.444537
5	Normal tissue - Pancreas	1.22852	319855	834396	667279	14459594	3019682141	16281124	208.836	118.135	198.688	0.11188
5	Tumor - Pancreas	1.14089	1416753	2561306	1121074	10020589	2010605405	15119722	200.647	138.406	179.656	0.33725
5	Normal tissue - Liver - No tumor	0.976028	799864	1916385	2140269	8078030	1804327574	12934548	223.362	109.253	180.518	0.375469
6	Tumor - Pancreas	1.14652	1882438	6241784	3610281	3459587	708408837	15194090	204.767	124.61	142.861	0.772307
6	Lymph Node - Cortex	1.20475	508485	1931692	2673120	10852682	1858140812	15965979	171.215	96.5995	147.318	0.320262
6	Lymph Node - Medulla	1.16661	831658	2909526	4807781	6911533	1218769187	15460498	176.338	90.2455	128.733	0.552955
6	Normal tissue - Pancreas	1.22442	556039	1360852	958712	13350998	2681305363	16226601	200.832	122.436	186.939	0.177215
6	Tumor - Pancreas	1.14563	1825890	5564462	3315153	4477021	930544708	15182526	207.849	124.705	149.223	0.70512
6	Normal tissue - Liver - No tumor	1.09179	1722756	3525100	3454637	5766311	1205651577	14468804	209.085	115.398	152.736	0.601466
6	Lymph Node - Cortex	1.16301	598070	2335314	2072307	10407055	1771937131	15412746	170.263	110.699	150.918	0.324776
6	Lymph Node - Medulla	1.18258	1091638	4367188	4846092	5367094	967767130	15672012	180.315	105.394	131.052	0.657536
